# Supplementary material for: Global Globin Network Consensus Paper: Classification and Stratified Roadmaps for Improved Thalassaemia Care and Prevention in 32 Countries
Source: J Pers Med. 2022 Mar 31;12(4):552. doi: 10.3390/jpm12040552 (PMC9032232; doi:10.3390/jpm12040552)
Supplement: Supplementary file 1 [file jpm-12-00552-s001.zip]

Archive with 1 entries (1 files):
- jpm-1543616-supplementary.xlsx
