# Supplementary material for: Global Globin Network Consensus Paper: Classification and Stratified Roadmaps for Improved Thalassaemia Care and Prevention in 32 Countries
Source: J Pers Med. 2022 Mar 31;12(4):552. doi: 10.3390/jpm12040552 (PMC9032232; doi:10.3390/jpm12040552)
Supplement: Supplementary file 1 [file jpm-12-00552-s001.zip › jpm-1543616-supplementary.xlsx]

## Sheet: Table S1
No.	Country	Ithanet Links	Category	Income Group	Genetic counselling	Haemoglobinopathies patient registry	Dedicated treatment centres	Blood transfusion availability	Iron chelation availability	Prevention programme	Prenatal screening	Antenatal screening	Patient associations	MRI facilities	SCD newborn screening
1	Cyprus	CY	A	High Income	Yes	Yes	Yes	Yes	Yes	Yes	Yes	Yes	Yes	No2	No
2	France	FR	A	High Income	Yes	Yes	Yes	Yes	Yes	Yes	No	Yes	Yes	Yes	Yes
3	Italy	IT	A	High Income	Yes	Yes	Yes	Yes	Yes	Yes	Yes	Yes	Yes	Yes	Yes
4	Malaysia	MY	A	Upper Middle Income	Yes	Yes	Yes	Yes	Yes	Yes	Yes	Yes	Yes	Yes	No
5	Singapore	SG	A	High Income	Yes	Yes	Yes	Yes	Yes	Yes	Yes	Yes	Yes	Yes	No1
6	United Kingdom	GB	A	High Income	Yes	Yes	Yes	Yes	Yes1	Yes	Yes	Yes	Yes	Yes	Yes
1	Australia	AU	B	High Income	No1	Yes	Yes	Yes	Yes	Yes	No	No2	Yes	Yes	No
2	Bangladesh	BD	B	Lower Middle Income	Yes	Yes	Yes	Yes	Yes	Yes	Yes	No	Yes	No	No
3	Belgium	BE	B	High Income	No1	Yes	No1	No1	No1	No2	No2	No2	Yes	No1	Yes
4	China	CN	B	Upper Midle Income	Yes	No1	No1	Yes	Yes	Yes	Yes	Yes	Yes	No1	No
5	India	IN	B	Lower Middle Income	No1	Yes	Yes	Yes	Yes	Yes	Yes	Yes	Yes	No1	Yes
6	Indonesia	ID	B	Upper Midle Income	No1	Yes	Yes	Yes	Yes	Yes	Yes	Yes	Yes	Yes	No1
7	Iran	IR	B	Upper Midle Income	Yes	Yes	Yes	Yes	Yes	Yes	Yes	No1	Yes	No1	No
8	Nigeria	NG	B	Lower Middle Income	Yes	No	Yes	Yes	Yes	Yes	Yes	Yes	Yes	Yes	No2
9	Pakistan	PK	B	Lower Middle Income	Yes	No	No1	Yes	Yes	Yes	Yes	No1	Yes	No1	No
10	Portugal	PT	B	High Income	Yes	No	Yes	Yes	Yes	No2	Yes	Yes	Yes	Yes	No
11	South Africa	ZA	B	Upper Midle Income	Yes4	No4	Yes4	Yes4	Yes4	No4	Yes	Yes4	Yes	Yes4	No4
12	Spain	ES	B	High Income	No2	Yes	No	Yes	Yes	No2	No	Yes	Yes	No1	Yes
13	Thailand	TH	B	Upper Middle Income	No1	Yes	No1	Yes	Yes	Yes	Yes	Yes	Yes	Yes	No1
14	The Netherlands	NL	B	High Income	Yes	Yes	Yes	Yes	Yes	Yes	No	Yes	Yes	Yes1	Yes
15	Turkey	TR	B	Upper Middle Income	Yes	Yes	No	Yes	Yes	Yes	Yes	Yes	Yes	Yes	No
16	Vietnam	VN	B	Lower Middle Income	Yes	No	Yes	Yes	Yes	Yes	Yes	No1	Yes	No	No1
1	Brazil	BR	C	Upper Middle Income	No1	Yes	Yes	Yes	Yes	No1	No1	No1	Yes	Yes	Yes
2	Cambodia	KH	C	Lower Middle Income	No1	Yes	No1	Yes	Yes	No	No	No1	Yes	No	No1
3	Egypt	EG	C	Lower Middle Income	Yes	No1	Yes	No1	Yes	Yes	No2,4	No2	Yes	No1,4	No
4	Nepal	NP	C	Lower Middle Income	No1	No	No1	Yes	Yes	No	No1	No1	Yes	No1	No1
5	Philippines	PH	C	Lower Middle Income	Yes	Yes	Yes	No	Yes	No	No	No1	Yes	No4	Yes
6	Democratic Republic of the Congo3	CD	C	Lower Middle Income	Yes	No1	Yes	Yes	No1	No	No1	No1	No1	Yes	No
7	Sri Lanka	LK	C	Lower Middle Income	No1	No2	Yes	Yes	Yes	Yes	Yes	No	Yes	No1	No1
1	Brunei	BN	D	High Income	Yes	Yes	Yes	Yes	Yes	No	No	No	No	No	No
2	Laos	LA	D	Lower Middle Income	No1	No	No	Yes	Yes	No	No	No	No1	No	No1
3	Myanmar	MM	D	Lower Middle Income	No1	No	No1	Yes	Yes	No	No	No1	No1	No	No1
	1The corresponding data field is blank on the ITHANET Portal, which does not indicate reported absence, but merely absence of corresponding data at the time of curation.
	2Although a policy or an official guideline may not (yet) apply, services may be available locally, as pilot studies or upon request, as is indicated in comments on ITHANET where applicable.
	3Republic of the Congo and Democratic Republic of the Congo (DRC) are two different countries; to the best of the authors' knowledge, the data in this table are consistent with those curated for DRC.
	4Available upon request (information based on GGN-internal personal communication)
